# Supplementary material for: Escherichia/Shigella, SCFAs, and Metabolic Pathways—The Triad That Orchestrates Intestinal Dysbiosis in Patients with Decompensated Alcoholic Cirrhosis from Western Mexico
Source: Microorganisms. 2022 Jun 16;10(6):1231. doi: 10.3390/microorganisms10061231 (PMC9229093; doi:10.3390/microorganisms10061231)
Supplement: Supplementary file 1 [file microorganisms-10-01231-s001.zip]

Archive with 1 entries (1 files):
- microorganisms-1745206-supplementary.pdf
